# Supplementary material for: Echocardiographic Characteristics of Patients with Multiple Acute Concomitant Cerebral Infarcts
Source: J Clin Med. 2025 Dec 18;14(24):8969. doi: 10.3390/jcm14248969 (PMC12734069; doi:10.3390/jcm14248969)
Supplement: Supplementary file 1 [file jcm-14-08969-s001.zip]

Archive with 1 entries (1 files):
- jcm-4010622-supplementary.pdf
